# Supplementary material for: Adaptation and convergence in circadian‐related genes in Iberian freshwater fish
Source: BMC Ecol Evol. 2021 Mar 8;21:38. doi: 10.1186/s12862-021-01767-z (PMC7941933; doi:10.1186/s12862-021-01767-z)
Supplement: Supplementary file 2 — Additional file 2: Table S1. Circadian related genes identified with respective annotations obtained in functional annotation analysis. ENA accession numbers are for non-redundant Squalius sequences obtained by Sanger sequencing in this work. [file 12862_2021_1767_MOESM2_ESM.xlsx]

## Sheet: Table S1
	Table S1: Circadian related genes identified with respective annotations obtained in functional annotation analysis. ENA accession numbers are for non-redundant Squalius sequences obtained by Sanger sequencing in this work.
				Gene ontology annotation
	Gene symbol	Gene name	Gene size (bp)	Biological process	Molecular function	ENA accession numbers
	cry1aa	cryptochrome circadian clock 1aa	1860	· entrainment of circadian clock	· protein binding	LS999803 to LS999807
				· response to light stimulus
				· negative regulation of transcription
				· response to hydrogen peroxide
	cry1ab	cryptochrome circadian clock 1ab	1821	· negative regulation of transcription	· non-annotated	LS999808 to LS999812
	cry1ba	cryptochrome circadian clock 1ba	1983	· response to light stimulus	· non-annotated	LS999813 to LS999817
				· response to temperature stimulus
				· negative regulation of transcription
	cry1bb	cryptochrome circadian clock 1bb	1923	· negative regulation of transcription	· non-annotated	LS999818 to LS999822
	cry2	cryptochrome circadian clock 2	1794	· response to light stimulus	· non-annotated	LS999666 to LS999670
				· response to temperature stimulus
				· negative regulation of transcription
	cry3	cryptochrome circadian clock 3	1674	· signal transduction	· photoreceptor activity	LS999671 to LS999675
	per1a	period circadian clock 1a	3690	· photoperiodism	· transcription corepressor binding	LS999650 to LS999654
	per1b	period circadian clock 1b	4248	· regulation of circadian system	· chromatin binding	LS999655 to LS999659
				· response to light stimulus	· transcription corepressor binding
				· response to temperature stimulus
				· visual perception	· transcription regulatory region sequence-specific DNA binding
	per2	period circadian clock 2	4197	· entrainment of circadian clock by photoperiod	· chromatin binding	LS999660 to LS999665
				· response to light stimulus	· transcription corepressor binding
				· response to cold
				· response to UV radiation	· transcription regulatory region sequence-specific DNA binding
				· positive regulation of circadian rhythm
	per3	period circadian clock 3	3843	· circadian regulation of gene expression	· transcription corepressor binding	LS999676 to LS999681
				· photoperiodism
	clocka	clock circadian clock regulator a	2676	· circadian regulation of gene expression	· DNA binding	LS999682; LS999684 to LS999685; LR782551 to LR782552
				· circadian rhythm	· protein binding
				· photoperiodism	· protein dimerization activity
				· positive regulation of gene expression	· DNA binding transcription factor activity, RNA polymerase II-specific
				· positive regulation of transcription
				· response to temperature stimulus
				· response to light stimulus
	clockb	clock circadian clock regulator b	2460	· circadian rhythm	· DNA binding	LS999687 to LS999691
				· photoperiodism	· protein binding
				· regulation of transcription	· protein dimerization activity
				· response to light stimulus
	clock2 (npas2)	neuronal PAS domain protein 2	2547	· circadian rhythm	· DNA binding	LR215816 to LR215820
				· photoperiodism	· protein dimerization activity
				· regulation of transcription, DNA-templated
				· response to light stimulus
	bmal1a (arntl1a)	aryl hydrocarbon receptor nuclear translocator-like 1a	1878	· circadian system	· DNA binding	LS999645 to LS999649
				· photoperiodism	· protein binding
				· negative regulation of transcription	· protein dimerization activity
				· positive regulation of transcription
				· response to light stimulus
	bmal1b (arntl1b)	aryl hydrocarbon receptor nuclear translocator-like 1b	1866	· photoperiodism	· DNA binding	LS999640 to LS999644
				· negative regulation of transcription	· chromatin binding
				· positive regulation of transcription	· protein binding
				· regulation of gene expression	· protein dimerization activity
	bmal2 (arntl2)	aryl hydrocarbon receptor nuclear translocator-like 2	1893	· circadian rhythm	· DNA binding transcription factor activity	LS999568 to LS999572
				· photoperiodism
				· regulation of transcription	· protein binding
				· response to light stimulus	· protein dimerization activity
