# Supplementary material for: Adaptation and convergence in circadian‐related genes in Iberian freshwater fish
Source: BMC Ecol Evol. 2021 Mar 8;21:38. doi: 10.1186/s12862-021-01767-z (PMC7941933; doi:10.1186/s12862-021-01767-z)
Supplement: Supplementary file 8 — Additional file 8: Table S7. Summary of sites with evidence of increased dN/dS ratios (estimated β) on Squalius torgalensis and S. aradensis clade (foreground) or in S. carolitertii, S. pyrenaicus clade (background), corresponding changes in amino acids and predicted protein impacts. [file 12862_2021_1767_MOESM8_ESM.xlsx]

## Sheet: Table S7
Table S7: Summary of sites with evidence of increased dN/dS ratios (estimated Beta) on Squalius torgalensis and S. aradensis clade (foreground) or in S. carolitertii, S. pyrenaicus clade (background), corresponding changes in amino acids and predicted protein impacts. Estimates obtained using Contrast-FEL method implemented in Datamonkey webserver. A threshold of 0.1 was used for statistical sign…
Protein	#sites with increased dN/dS (Beta)	Position	Beta (background)	Beta (foreground)	p-value	Foreground lineages	Increased in foreground lineages?	Type of non-synonymous mutation	Most probable impacted physicochemical parameter	Domain	Amino acid in each species and in outgroup
											Dr	Sc	SpT	SpG	St	Sa
CRY1BA	1	584	0	399.678	0.085	Sa, St, ancestral Sa,St	Yes	Non-conservative	None*		D	N	N	N	T	T
CRY2	2	274	0	43.715	0.048	Sa, St, ancestral Sa,St	Yes	Conservative	None		M	I	I	I	V	V
		308	0	45.729	0.038	Sa, St, ancestral Sa,St	Yes	Conservative	None	FAD binding	H	R	R	R	H	H
PER1A	3	17	0.041	435.447	0.057	Sa, St, ancestral Sa,St	Yes	Non-conservative	None*		S	T	T	T	F	F
		1041	235.98	0	0.09	Sa, St, ancestral Sa,St	No	Non-conservative	pI	C-terminal	R	K	K	T	K	N
		1230	162.31	0	0.094	Sa, St, ancestral Sa,St	No	Non-conservative	None*		T	S	S	N	S	N
PER3	3	187	60.688	0	0.09	Sa, St, ancestral Sa,St	No	Non-conservative	None*		Y	Y	Y	S	Y	Y
		760	59.1	0	0.059	Sa, St, ancestral Sa,St	No	Non-conservative	pI		S	S	S	R	S	R
		913	85.78	0	0.027	Sa, St, ancestral Sa,St	No	Non-conservative	pI; Aliphatic index		I	I	I	R	I	R
BMAL2	11	20	47.609	0	0.078	ancestral Sa, St	No	Non-conservative	pI; Aliphatic index		G	R	R	R	P	R
		100	52.746	0.009	0.082	Sa, St, ancestral Sa,St	No	Non-conservative	pI; Aliphatic index	bHLH	R	L	L	R	R	R
		126	43.617	0	0.076	Sa, St, ancestral Sa,St	No	Conservative	None	bHLH	L	L	L	V	L	L
		145	66.569	0	0.072	Sa, St, ancestral Sa,St	No	Non-conservative	pI; Aliphatic index		A	A	A	E	A	A
		175	33.951	0	0.076	Sa, St, ancestral Sa,St	No	Conservative	None		F	F	F	Y	F	F
		243	49.13	0.031	0.089	Sa, St, ancestral Sa,St	No	Non-conservative	Aliphatic index		L	L	L	Q	L	L
		282	47.562	0	0.077	Sa, St, ancestral Sa,St	No	Non-conservative	Aliphatic index		Q	L	Q	Q	Q	Q
		465	67.38	0	0.083	Sa, St, ancestral Sa,St	No	Conservative	None		G	G	G	A	G	G
		526	64.57	0	0.074	Sa, St, ancestral Sa,St	No	Non-conservative	pI; Aliphatic index		G	G	G	D	G	G
		546	40.689	0	0.085	Sa, St, ancestral Sa,St	No	Non-conservative	None*		S	S	S	C	S	S
		617	49.415	0	0.07	Sa, St, ancestral Sa,St	No	Non-conservative	None*		N	N	N	T	N	N
*Non-conservative mutation without impact on studied parameters
Dr: Danio rerio (outgroup)
Sc: Squalius carolitertii
SpT: Squalius pyrenaicus (Tagus)
SpG: Squalius pyrenaicus (Almargem)
St: Squalius torgalensis
Sa: Squalius aradensis
