# Supplementary material for: Adaptation and convergence in circadian‐related genes in Iberian freshwater fish
Source: BMC Ecol Evol. 2021 Mar 8;21:38. doi: 10.1186/s12862-021-01767-z (PMC7941933; doi:10.1186/s12862-021-01767-z)
Supplement: Supplementary file 9 — Additional file 9: Table S8. Summary of sites with evidence of increased dN/dS ratios (estimated β) on lineages of Squalius pyrenaicus (Almargem) and S. aradensis lineages (foreground) with evidence of convergence, corresponding changes in amino acids and predicted protein impacts. [file 12862_2021_1767_MOESM9_ESM.xlsx]

## Sheet: Table S8
Table S8: Summary of sites with evidence of increased dN/dS ratios (estimated Beta) on lineages of Squalius pyrenaicus (Almargem) and S. aradensis lineages (foreground) with evidence of convergence, corresponding changes in amino acids and predicted protein impacts. Estimates obtained using Contrast-FEL method implemented in Datamonkey webserver. A threshold of 0.1 was used for statistical signif…
Protein	#sites with increased dN/dS (Beta)	Position	Beta (background)	Beta (foreground)	p-value	Foreground lineages	Type of non-synonymous mutation	Most probable impacted physicochemical parameter	Domain	Amino acid in each species and in outgroup
										Dr	Sc	SpT	SpG	St	Sa
CRY1BB	11	92	0	36.831	0.098	Sa, SpG, ancestral Sa,SpG	Non-conservative	None*	DNA Photolyase	K	W	W	S	W	S
		188	0	53.915	0.076	ancestral Sa,SpG	Non-conservative	Aliphatic index		D	L	L	S	L	S
		264	0	29.869	0.071	ancestral Sa,SpG	Non-conservative	Aliphatic index		S	M	M	I	M	I
		301	0	44.186	0.088	Sa, SpG, ancestral Sa,SpG	Non-conservative	None*	FAD Binding	T	Y	Y	S	Y	S
		354	0	39.939	0.078	ancestral Sa,SpG	Conservative	None	FAD Binding	G	E	E	D	E	D
		422	0	29.154	0.092	Sa, SpG, ancestral Sa,SpG	Conservative	None	FAD Binding	G	F	F	Y	F	Y
		444	0	35.789	0.096	Sa, SpG, ancestral Sa,SpG	Non-conservative	Aliphatic index	FAD Binding	A	P	P	T	P	P
		472	0	31.74	0.095	Sa, SpG, ancestral Sa,SpG	Non-conservative	Isoelectric point (pI)	FAD Binding	P	K	K	T	K	T
		569	0	39.819	0.07	ancestral Sa,SpG	Non-conservative	pI		S	H	H	Q	H	Q
		623	0	58.068	0.056	ancestral Sa,SpG	Non-conservative	Aliphatic index		Q	Q	Q	L	Q	L
		634	0	56.158	0.068	ancestral Sa,SpG	Conservative	None		G	V	V	A	V	A
CRY3	12	34	0	47.075	0.051	ancestral Sa,SpG	Non-conservative	pI; Aliphatic index	DNA Photolyase	V	V	V	E	V	E
		113	0	46.628	0.051	ancestral Sa,SpG	Non-conservative	pI; Aliphatic index	DNA Photolyase	D	E	E	V	E	V
		122	0	43.341	0.055	ancestral Sa,SpG	Non-conservative	pI; Aliphatic index	DNA Photolyase	G	G	G	E	G	E
		138	0	40.534	0.05	ancestral Sa,SpG	Non-conservative	pI	DNA Photolyase	R	R	R	W	R	W
		146	0	34.509	0.054	ancestral Sa,SpG	Non-conservative	None*	DNA Photolyase	S	S	S	F	S	F
		168	0	55.312	0.036	ancestral Sa,SpG	Non-conservative	None*	DNA Photolyase	A	C	C	S	C	S
		179	0	34.453	0.056	ancestral Sa,SpG	Non-conservative	None*		C	C	C	Y	C	Y
		231	0	34.358	0.051	ancestral Sa,SpG	Conservative	None		F	F	F	Y	F	Y
		309	0	31.559	0.053	ancestral Sa,SpG	Non-conservative	Aliphatic index	FAD Binding	N	N	N	I	N	I
		320	0	37.661	0.055	ancestral Sa,SpG	Conservative	None	FAD Binding	D	E	E	D	E	D
		394	0	37.139	0.055	ancestral Sa,SpG			FAD Binding	W	W	W	C	W	C
		424	0	54.77	0.052	ancestral Sa,SpG	Non-conservative	Aliphatic index	FAD Binding	E	Q	Q	L	Q	L
PER2	1	514	0	52.585	0.019	Sa, SpG, ancestral Sa,SpG	Non-conservative	Aliphatic index		T	T	T	T	T	L
CLOCK2	3	54	0	241.137	0.023	Sa, SpG	Non-conservative	pI	bHLH	R	R	R	S	R	R
		409	0	72.747	0.079	Sa, SpG, ancestral Sa,SpG	Non-conservative	Aliphatic index		M	M	M	V	M	V
		562	0.002	66.938	0.095	Sa, SpG, ancestral Sa,SpG	Non-conservative	pI; Aliphatic index		K	K	K	I	K	I
*Non-conservative mutation without impact on studied parameters
Dr: Danio rerio (outgroup)
Sc: Squalius carolitertii
SpT: Squalius pyrenaicus (Tagus)
SpG: Squalius pyrenaicus (Almargem)
St: Squalius torgalensis
Sa: Squalius aradensis
