# Supplementary material for: Adaptation and convergence in circadian‐related genes in Iberian freshwater fish
Source: BMC Ecol Evol. 2021 Mar 8;21:38. doi: 10.1186/s12862-021-01767-z (PMC7941933; doi:10.1186/s12862-021-01767-z)
Supplement: Supplementary file 10 — Additional file 10: Table S9. Summary of the results obtained by FEL analysis for pervasive negative selection and with FUBAR for detecting negative selection in coding genes for circadian-related proteins. [file 12862_2021_1767_MOESM10_ESM.xlsx]

## Sheet: Table S9
Table S9: Summary of the results obtained by FEL analysis for pervasive negative selection and with FUBAR for detecting negative selection in coding genes for circadian-related proteins. A threshold of 0.1 was assumed for significance level for FEL (p-value<0.1) and a posterior probability(alpha>beta) larger than 0.90 was used for FUBAR, where alpha corresponds to dS and beta to dN.
Protein	Number of negatively selected sites (FUBAR/FEL)	Protein size (aa)	Position in protein sequence	Alpha (synonymous)	Beta (non-synonymous)	Prob[alpha>beta]	p-value (FEL)	Amino acid at position
CRY1AA	25/16	620	177	26.064	1.526	0.93	NA	A
			291	24.604	2.319	0.905	NA	L
			316	26.939	1.735	0.93	0.092	V
			347	23.913	1.749	0.914	NA	L
			348	27.137	1.649	0.932	0.069	R
			349	27.976	1.8	0.932	0.056	Q
			355	28.125	1.636	0.936	0.034	H
			356	24.604	2.319	0.905	NA	L
			358	25.201	1.611	0.924	NA	R
			360	27.617	1.547	0.937	0.09	A
			361	30.004	1.653	0.946	0.045	V
			366	26.359	1.514	0.932	0.075	T
			367	27.078	1.722	0.931	NA	R
			369	NA	NA	NA	0.054	D
			379	27.958	1.767	0.933	NA	K
			380	26.904	1.736	0.93	0.095	V
			381	28.102	1.708	0.935	0.034	F
			384	29.762	1.701	0.944	0.08	L
			387	28.126	1.653	0.936	0.031	D
			388	30.826	1.555	0.952	0.055	A
			393	28.121	1.652	0.936	0.032	N
			394	26.056	1.526	0.93	NA	A
			395	26.053	1.522	0.931	NA	G
			415	26.398	1.501	0.933	0.079	P
			565	27.976	1.8	0.932	0.056	Q
			610	26.024	1.577	0.929	NA	T
CRY1AB	5/2	607	64	27.227	2.946	0.902	NA	A
			105	27.549	3.05	0.902	NA	F
			191	NA	NA	NA	0.097	G
			460	27.344	3.025	0.901	NA	C
			597	29.213	2.935	0.913	0.034	H
CRY1BA	3/3	661	422	27.367	2.613	0.91	0.089	T
			427	28.02	2.638	0.912	0.047	D
			661	27.373	2.726	0.908	0.099	P
CRY1BB	16/12	607	57	21.523	1.528	0.908	NA	L
			61	26.109	1.408	0.935	0.011	E
			82	22.383	1.437	0.916	0.091	A
			203	21.58	1.309	0.914	0.086	T
			209	23.011	1.451	0.918	0.082	A
			230	19.197	1.301	0.901	NA	S
			233	21.673	1.427	0.912	NA	A
			294	22.019	1.359	0.916	0.089	L
			312	22.342	1.405	0.917	0.089	R
			345	26.449	1.336	0.938	0.008	D
			347	21.444	1.246	0.915	0.078	I
			365	22.884	1.451	0.918	0.077	V
			475	24.555	1.475	0.926	0.055	V
			509	22.966	1.426	0.919	0.08	S
			567	19.788	1.399	0.902	NA	A
			595	22.967	1.503	0.917	0.08	G
CRY2	34/24	598	96	21.751	1.312	0.912	NA	L
			128	26.954	1.091	0.944	0.007	N
			203	23.643	1.127	0.928	0.1	R
			215	24.183	1.13	0.931	0.098	T
			277	21.234	1.311	0.911	NA	R
			347	33.342	1.567	0.98	0.09	L
			348	36.328	1.365	0.986	0.036	R
			350	25.185	1.215	0.934	0.068	E
			357	22.286	1.134	0.923	NA	A
			358	25.924	1.345	0.936	0.092	R
			360	25.395	1.161	0.937	0.091	A
			361	25.304	1.214	0.936	0.089	V
			362	22.286	1.134	0.923	NA	A
			364	24.937	1.146	0.935	0.049	F
			367	24.118	1.419	0.925	NA	R
			373	24.944	1.073	0.937	0.039	S
			375	34.208	1.167	0.975	0.009	E
			379	38.265	1.18	0.992	0.005	K
			388	22.286	1.134	0.923	NA	A
			389	24.37	1.174	0.932	0.05	D
			394	22.571	1.142	0.924	NA	A
			402	24.968	1.1	0.936	0.046	C
			407	25.184	1.364	0.93	0.081	Q
			412	24.398	1.104	0.934	0.052	C
			415	25.393	1.153	0.937	0.099	P
			418	25.105	1.09	0.936	0.017	F
			424	25.766	1.153	0.939	0.08	P
			434	22.573	1.129	0.924	NA	P
			436	20.569	1.54	0.902	NA	L
			437	24.672	1.222	0.932	0.075	K
			438	24.941	1.166	0.934	0.044	D
			463	26.522	1.298	0.939	0.062	G
			515	24.197	1.233	0.929	NA	S
			567	28.533	1.08	0.951	0.015	R
CRY3	18/18	558	67	35.607	1.035	0.991	0.008	L
			75	25.878	0.866	0.942	0.02	Y
			81	40.22	0.902	0.997	0.001	T
			97	23.579	0.811	0.933	0.037	I
			156	22.84	0.89	0.927	0.049	H
			221	24.74	0.892	0.936	0.029	H
			262	38.642	0.797	0.997	0.002	F
			338	24.74	0.909	0.935	0.03	D
			345	NA	NA	NA	0.073	R
			346	25.535	1.03	0.935	0.034	Q
			356	24.74	0.892	0.936	0.029	H
			357	22.119	0.999	0.921	0.081	A
			358	22.67	0.983	0.924	0.058	V
			384	25.851	0.901	0.941	0.021	D
			397	33.966	1.167	0.987	0.034	L
			399	20.439	0.99	0.912	0.092	A
			400	25.853	0.844	0.942	0.018	S
			429	24.985	0.865	0.939	0.03	Y
			437	18.863	0.97	0.904	NA	P
PER1A	5/5	1230	16	24.038	1.987	0.905	0.047	E
			670	24.037	2.116	0.902	0.053	K
			1128	24.473	2.046	0.906	0.039	K
			1190	24.103	2.168	0.902	0.076	M
			1216	NA	NA	NA	0.07	S
PER1B	26/17	1415	109	25.084	1.863	0.918	NA	S
			151	24.413	1.728	0.917	NA	Q
			166	24.413	1.728	0.917	NA	R
			295	24.102	1.626	0.918	NA	P
			341	25.617	1.747	0.922	0.004	S
			351	24.758	1.773	0.918	0.099	F
			509	25.323	1.752	0.921	0.1	P
			595	25.903	1.749	0.924	0.061	S
			641	27.077	1.772	0.929	0.026	S
			646	25.084	1.863	0.918	NA	I
			671	25.333	1.78	0.921	0.079	D
			854	25.355	1.804	0.92	NA	A
			863	24.41	1.715	0.917	NA	S
			903	25.368	1.727	0.922	0.09	G
			939	25.135	1.802	0.919	0.057	V
			940	25.307	1.706	0.922	0.061	H
			945	26.372	1.692	0.928	0.067	P
			948	25.911	1.686	0.925	0.071	V
			952	26.372	1.692	0.928	0.067	F
			992	26.65	1.695	0.929	0.062	M
			1042	26.338	1.735	0.927	0.068	A
			1155	23.283	1.945	0.906	NA	Q
			1185	25.314	1.758	0.921	0.034	G
			1223	25.147	1.813	0.919	NA	K
			1252	25.368	1.727	0.922	0.09	D
			1259	25.495	1.72	0.922	0.042	Q
PER2	35/59	1399	9	NA	NA	NA	0.099	P
			34	NA	NA	NA	0.086	G
			56	28.349	0.797	0.99	0.021	P
			78	33.758	0.732	0.995	0.002	S
			79	NA	NA	NA	0.064	I
			103	35.058	0.919	0.995	0.01	S
			241	NA	NA	NA	0.058	I
			244	16.898	0.742	0.905	0.056	I
			247	NA	NA	NA	0.058	I
			368	19.73	0.776	0.919	0.035	E
			391	NA	NA	NA	0.089	R
			405	30.743	0.802	0.992	0.002	P
			457	21.526	0.817	0.926	0.023	Q
			458	NA	NA	NA	0.087	P
			468	NA	NA	NA	0.078	R
			471	18.916	0.787	0.913	0.039	E
			472	18.634	0.812	0.911	0.044	Y
			474	NA	NA	NA	0.093	T
			476	18.584	0.752	0.913	0.033	D
			477	31.616	0.811	0.992	0.01	T
			483	31.619	0.825	0.992	0.011	V
			485	31.617	0.805	0.992	0.01	P
			489	32.995	0.797	0.994	0.006	K
			492	33.762	0.761	0.995	0.003	F
			512	NA	NA	NA	0.086	P
			513	28.35	0.802	0.99	0.02	T
			520	17.513	0.737	0.909	0.053	I
			521	18.584	0.752	0.913	0.033	D
			523	18.584	0.752	0.913	0.033	D
			524	NA	NA	NA	0.058	I
			525	NA	NA	NA	0.072	Q
			546	NA	NA	NA	0.092	G
			548	NA	NA	NA	0.078	G
			561	NA	NA	NA	0.096	S
			565	18.183	0.713	0.912	0.032	S
			566	21.172	0.741	0.927	0.017	N
			568	21.172	0.741	0.927	0.017	N
			569	NA	NA	NA	0.093	G
			595	19.74	0.743	0.921	0.027	H
			647	NA	NA	NA	0.065	K
			654	NA	NA	NA	0.07	Y
			656	18.862	0.825	0.911	0.044	Q
			657	NA	NA	NA	0.081	I
			658	16.107	0.718	0.901	0.049	S
			659	18.543	0.738	0.914	0.035	C
			670	19.75	0.741	0.921	0.029	C
			681	NA	NA	NA	0.072	Q
			686	NA	NA	NA	0.094	T
			748	18.576	0.709	0.915	0.029	S
			752	NA	NA	NA	0.081	I
			824	19.973	0.739	0.922	0.027	F
			925	19.737	0.811	0.918	0.038	Q
			949	NA	NA	NA	0.088	G
			1011	18.58	0.736	0.914	0.034	F
			1210	19.975	0.746	0.922	0.026	N
			1258	NA	NA	NA	0.087	A
			1298	20.014	0.774	0.921	0.032	K
			1370	18.093	0.764	0.909	0.043	E
			1394	18.463	0.741	0.912	0.034	C
PER3	28/19	1281	2	23.18	1.487	0.915	NA	P
			29	22.545	1.387	0.914	0.096	T
			33	NA	NA	NA	0.011	P
			70	25.157	1.479	0.924	0.031	H
			77	24.418	1.307	0.925	0.036	S
			128	22.308	1.403	0.913	NA	T
			132	23.136	1.446	0.916	NA	S
			162	23.236	1.391	0.918	0.086	V
			287	22.317	1.424	0.912	NA	S
			308	24.509	1.288	0.926	0.033	F
			381	23.213	1.409	0.917	0.092	T
			425	22.901	1.391	0.916	0.091	T
			503	25.213	1.547	0.923	0.037	E
			579	25.594	1.542	0.925	0.029	Q
			585	23.136	1.446	0.916	NA	S
			613	22.635	1.28	0.917	0.072	I
			627	24.503	1.46	0.921	0.041	H
			733	25.646	1.438	0.928	NA	Q
			768	22.922	1.39	0.916	0.092	T
			778	23.128	1.401	0.917	0.094	T
			929	25.211	1.586	0.922	0.039	Q
			1002	22.52	1.508	0.911	NA	S
			1073	22.897	1.488	0.913	NA	A
			1105	36.268	1.532	0.986	0.033	S
			1115	21.143	1.436	0.905	NA	L
			1140	37.863	1.552	0.987	0.012	S
			1142	22.337	1.393	0.913	NA	T
			1212	22.662	1.387	0.915	0.095	T
			1257	24.504	1.466	0.921	0.041	D
CLOCKA	9/4	892	157	29.105	2.304	0.926	0.014	V
			286	28.106	2.595	0.915	NA	P
			288	29.099	3.233	0.905	0.032	I
			291	27.939	2.59	0.915	NA	L
			292	40.734	2.693	0.973	0.017	P
			440	27.299	2.589	0.911	NA	P
			547	28.906	2.512	0.921	0.053	D
			565	27.597	2.329	0.918	NA	G
			575	27.327	2.531	0.913	NA	L
CLOCKB	10/5	820	29	26.247	2.199	0.916	0.087	R
			32	26.016	2.645	0.905	NA	S
			37	25.328	2.401	0.907	NA	R
			168	26.983	2.559	0.912	0.056	K
			194	26.786	2.54	0.911	0.041	T
			219	25.213	2.299	0.908	NA	R
			244	25.617	2.3	0.911	NA	V
			254	27.4	2.417	0.917	0.038	E
			305	28.103	2.408	0.92	0.019	D
			514	25.646	2.332	0.91	NA	A
CLOCK2	14/9	849	32	26.889	1.699	0.927	0.034	D
			33	24.48	2.246	0.903	NA	L
			53	26.691	1.962	0.92	0.042	K
			67	24.336	1.709	0.915	NA	T
			173	27.488	1.638	0.932	0.018	H
			178	26.298	1.755	0.924	0.051	K
			368	26.35	1.676	0.925	0.039	I
			397	24.984	2.034	0.91	0.084	R
			543	23.875	1.83	0.91	NA	R
			684	27.3	1.675	0.93	0.025	D
			686	27.081	1.882	0.924	0.029	Q
			739	26.863	1.735	0.926	0.035	N
			744	24.259	1.718	0.914	NA	P
			803	24.05	1.731	0.913	NA	A
BMAL1A	8/4	626	44	28.815	2.583	0.918	0.079	T
			78	28.813	2.653	0.917	NA	R
			100	28.65	2.641	0.916	NA	A
			152	29.308	2.611	0.92	0.076	K
			302	29.096	3.189	0.907	NA	L
			496	40.609	2.704	0.973	0.008	A
			561	30.03	2.622	0.923	0.043	P
			572	29.403	2.95	0.914	NA	S
BMAL1B	10/4	622	2	28.938	2.601	0.919	0.018	A
			45	27.444	2.812	0.907	NA	D
			46	27.445	2.836	0.906	NA	Y
			64	29.001	3.262	0.906	NA	Q
			294	28.943	2.571	0.919	NA	P
			303	27.444	2.812	0.907	NA	D
			445	27.437	2.661	0.91	0.086	G
			476	28.948	2.672	0.917	0.092	G
			488	27.386	2.558	0.912	NA	P
			601	27.393	2.7	0.909	0.094	S
BMAL2	12/13	631	116	NA	NA	NA	0.089	I
			201	22.161	1.393	0.914	0.089	R
			241	21.418	1.333	0.909	0.08	T
			244	NA	NA	NA	0.011	Q
			344	28.478	1.232	0.948	NA	N
			353	24.497	1.799	0.911	0.038	E
			354	22.096	1.103	0.917	0.041	F
			358	21.75	1.257	0.913	0.068	Y
			366	22.096	1.103	0.917	0.041	F
			377	21.75	1.257	0.913	0.068	Y
			399	21.819	1.246	0.912	0.064	L
			460	21.561	1.357	0.908	0.059	N
			503	22.197	1.491	0.908	0.083	G
			580	22.289	1.401	0.913	0.079	V
NA: not available, not detected with a given test
