# Supplementary material for: Adaptation and convergence in circadian‐related genes in Iberian freshwater fish
Source: BMC Ecol Evol. 2021 Mar 8;21:38. doi: 10.1186/s12862-021-01767-z (PMC7941933; doi:10.1186/s12862-021-01767-z)
Supplement: Supplementary file 11 — Additional file 11: Table S10. Predicted physicochemical parameters (AI – Aliphatic index and pI – isolectric point) for each predicted protein. [file 12862_2021_1767_MOESM11_ESM.xlsx]

## Sheet: Table S10
Table S10: Predicted physicochemical parameters (AI – Aliphatic index and pI – isolectric point) for each predicted protein. Each value represents the mean values for each parameter of each population (n=5). Different shades of white to grey refer to values of protein parameters that are statistically similar. The superscripts a to j indicate the comparisons that were statistically significant (p…
			S. carolitertii	S. pyrenaicus (Tagus)	S. pyrenaicus (Almargem)	S. torgalensis	S. aradensis
	CRY1AA	Isoeletric point (pI)	8.15	8.15	8.13	7.91c,f,h,j	8.13
		Aliphatic index (AI)	75.98b,c,d	75.98e,f,g	75.82	75.82	75.82
	CRY1AB	Isoeletric point (pI)	6.82	6.82	6.83	6.66c,f,h	6.66d,g,i
		Aliphatic index (AI)	78.88b,c,d	78.88e,f,g	78.73	78.71	78.71
	CRY1BA	Isoeletric point (pI)	7.9	7.9	8.13b,e,h,i	7.91	7.91
		Aliphatic index (AI)	76.29a,b,c,d	76.6	76.44b,e,h,i	75.57	75.57
	CRY1BB	Isoeletric point (pI)	8.68	8.39a,e,f,g	8.60b,e,h,i	8.76c,f,h,j	8.68
		Aliphatic index (AI)	76.73	76.89	76.28b,e,h,i	75.66c,f,h,j	76.73
	CRY2	Isoeletric point (pI)	8.4	8.4	8.4	8.41	8.23d,g,i,j
		Aliphatic index (AI)	72.24	72.24	72.24	72.24	72.07d,g,i,j
	CRY3	Isoeletric point (pI)	7.05	7.05	6.61b,e,h,i	7.35c,f,h,j	6.90d,g,i,j
		Aliphatic index (AI)	81.27	81.27	84.23b,e,h,i	81.95c,f,h	81.95d,g,i
	PER1A	Isoeletric point (pI)	6.45	6.45	6.47	6.43c,f,h	6.41d,g,i
		Aliphatic index (AI)	64.07	64	63.37b,e,h,i	63.28c,f,h,j	63.05d,g,i,j
	PER1B	Isoeletric point (pI)	5.97	5.97	6	5.96	6
		Aliphatic index (AI)	60.14	60.14	59.31b,e,h	60.42c,f,h,j	59.31d,g,j
	PER2	Isoeletric point (pI)	5.96	5.96	5.98	5.79c,f,h,j	5.63d,g,i,j
		Aliphatic index (AI)	59.19a,b,c,d	59.47a,e,f,g	61.29b,e,h,i	60.51c,f,h,j	62.45d,g,i,j
	PER3	Isoeletric point (pI)	5.49	5.49	5.61b,h,i	5.63c,f,j	5.70d,g,i,j
		Aliphatic index (AI)	61.58a,b,c,d	62.05	62.27b,e,h,i	62.65c,f,h,j	62.05
	CLOCKA	Isoeletric point (pI)	6.35	6.35	6.34	6.36	6.34
		Aliphatic index (AI)	68.16	68.15	66.41b,e,h	68.15	66.41d,g,j
	CLOCKB	Isoeletric point (pI)	7.3	7.3	7.58b,e,h	7.87c,f,h,j	7.57d,g,j
		Aliphatic index (AI)	68.48	68.48	68.59b,e,h	68.94c,f,h,j	68.59d,g,j
	CLOCK2	Isoeletric point (pI)	6.42	6.33a,e,f,g	6.37b,e,h,i	6.51c,f,h,j	6.41
		Aliphatic index (AI)	67.82a,b,c,d	66.67a,e,f,g	66.78	66.78	66.78
	BMAL1A	Isoeletric point (pI)	6.35	6.35	6.34	6.36	6.34
		Aliphatic index (AI)	70.59	70.59	71.04b,e,h	70.59	71.05d,g,j
	BMAL1B	Isoeletric point (pI)	6.02	6.02	6.02	6.02	6.02
		Aliphatic index (AI)	69.79	69.79	69.79	69.79	69.79
	BMAL2	Isoeletric point (pI)	5.53	5.53	5.53	6.06c,f,h,j	6.16d,g,i,j
		Aliphatic index (AI)	77.89a,b,c,d	77.27a,e,f,g	76.33b,e,h,i	74.34	74.34
	p<0.05: a S. carolitertii vs. S. pyrenaicus (Tagus); b S. carolitertii vs. S. pyrenaicus (Almargem); c S. carolitertii vs. S. torgalensis; d S. carolitertii vs. S. aradensis; e S. pyrenaicus (Tagus) vs. S. pyrenaicus (Almargem); f S. pyrenaicus (Tagus) vs. S. torgalensis; g S. pyrenaicus (Tagus) vs. S. aradensis; h S. pyrenaicus (Almargem) vs. S. torgalensis; i S. pyrenaicus (Almargem) vs. S. ara…
