# Supplementary material for: Adaptation and convergence in circadian‐related genes in Iberian freshwater fish
Source: BMC Ecol Evol. 2021 Mar 8;21:38. doi: 10.1186/s12862-021-01767-z (PMC7941933; doi:10.1186/s12862-021-01767-z)
Supplement: Supplementary file 12 — Additional file 12: Table S11. Number of sites in coding proteins for genes of the negative loop (cry and per) and of the positive loop (bmal and clock) of circadian-related genes. [file 12862_2021_1767_MOESM12_ESM.xlsx]

## Sheet: Table S11
Table S11: Number of sites in coding proteins for genes of the negative loop (cry and per) and of the positive loop (bmal and clock) of circadian-related genes. The proportion of the number of sites under positive selection and with evidence of increased dN/dS ratio in convergence lineages are compared to the expectation of sites distributed at random between sites of negative and positive loop p…
		Negative loop CRY/PER	Positive loop CLOCK/BMAL	Proportion Negative/Positive	p-value
	Total number of sites in protein sequence (sum across genes)	9011	4440	2.03	NA
	Number of sites under positive selection (FUBAR and MEME)	44	11	4	0.0398
	Number of sites with increased dN/dS in convergent lineages (Contrast-FEL)	24	3	8	0.0154
	NA - not applicable
